# Supplementary material for: Transcriptomic Analysis of the Response of Susceptible and Resistant Bitter Melon (Momordica charantia L.) to Powdery Mildew Infection Revealing Complex Resistance via Multiple Signaling Pathways
Source: Int J Mol Sci. 2023 Sep 19;24(18):14262. doi: 10.3390/ijms241814262 (PMC10532008; doi:10.3390/ijms241814262)
Supplement: Supplementary file 1 [file ijms-24-14262-s001.zip]

Archive with 5 entries (5 files):
- TableS1.Summary of sample sequencing data quality.xlsx
- TableS2.Top 10 GO analysis.xlsx
- TableS3.Top 10 KEGG analysis.xlsx
- TableS4.Summary of sample RIN quality .xlsx
- TableS5.Comparison statistics of samples and reference genome.xlsx
