# Supplementary material for: Transcriptomic Analysis of the Response of Susceptible and Resistant Bitter Melon (Momordica charantia L.) to Powdery Mildew Infection Revealing Complex Resistance via Multiple Signaling Pathways
Source: Int J Mol Sci. 2023 Sep 19;24(18):14262. doi: 10.3390/ijms241814262 (PMC10532008; doi:10.3390/ijms241814262)
Supplement: Supplementary file 1 [file ijms-24-14262-s001.zip › TableS1.Summary of sample sequencing data quality.xlsx]

## Sheet: Sheet1
sample	R_aw_R_eads	clean_R_eads	clean_bases	Q20（%）	Q30（%）	Notes
R_0_1	65820956	64651660	9.7	97.95	93.94	R_eplicate1
R_0_2	55653352	54558696	8.18	97.86	93.9	R_eplicate2
R_0_3	57323682	56317908	8.45	97.88	93.95	R_eplicate3
R_12_1	48147614	47473238	7.12	97.64	93.46	R_eplicate1
R_12_2	46936086	46138884	6.92	97.55	93.37	R_eplicate2
R_12_3	59213188	58284628	8.74	97.67	93.71	R_eplicate3
R_24_1	40330000	39747150	5.96	98.07	94.45	R_eplicate1
R_24_2	42575854	41904064	6.29	97.93	94.09	R_eplicate2
R_24_3	45620000	45017086	6.75	98.19	94.49	R_eplicate3
R_36_1	51072332	50271088	7.54	98.4	95.03	R_eplicate1
R_36_2	72349982	71479996	10.72	97.97	94.23	R_eplicate2
R_36_3	57970518	57164684	8.57	97.87	93.9	R_eplicate3
R_48_1	50999760	50198524	7.53	98.11	94.41	R_eplicate1
R_48_2	57825536	57098476	8.56	98.12	94.39	R_eplicate2
R_48_3	46488518	45599468	6.84	97.99	94.13	R_eplicate3
R_72_1	50963166	50117586	7.52	98.1	94.27	R_eplicate1
R_72_2	55690556	54654052	8.2	97.88	94.01	R_eplicate2
R_72_3	48866982	48064558	7.21	98.14	94.48	R_eplicate3
R_96_1	47759226	46921228	7.04	97.97	94.12	R_eplicate1
R_96_2	68268424	67139614	10.07	97.73	93.6	R_eplicate2
R_96_3	52735640	51815444	7.77	98.11	94.41	R_eplicate3
S_0_1	39954476	39359702	5.9	97.89	93.95	R_eplicate1
S_0_2	56921410	56002562	8.4	97.94	94.04	R_eplicate2
S_0_3	57035852	56250160	8.44	97.86	94	R_eplicate3
S_12_1	47538148	46858156	7.03	97.86	93.96	R_eplicate1
S_12_2	45612762	44846970	6.73	97.54	93.38	R_eplicate2
S_12_3	60429220	59531058	8.93	97.95	93.93	R_eplicate3
S_24_1	63569818	62561052	9.38	98.11	94.46	R_eplicate1
S_24_2	59541110	58221640	8.73	97.72	93.69	R_eplicate2
S_24_3	59913112	58725816	8.81	97.83	93.98	R_eplicate3
S_36_1	48841192	48196378	7.23	98.31	94.89	R_eplicate1
S_36_2	58097090	57036114	8.56	97.85	93.93	R_eplicate2
S_36_3	45275220	44384042	6.66	97.75	93.65	R_eplicate3
S_48_1	51832128	50448582	7.57	98.32	94.82	R_eplicate1
S_48_2	63274920	61690558	9.25	98.02	94.27	R_eplicate2
S_48_3	43770972	42953846	6.44	98.24	94.78	R_eplicate3
S_72_1	60689364	59069058	8.86	98.25	94.66	R_eplicate1
S_72_2	58948378	57577624	8.64	98.36	94.97	R_eplicate2
S_72_3	44031858	43361766	6.5	98.27	94.74	R_eplicate3
S_96_1	50960962	50100510	7.52	97.82	93.8	R_eplicate1
S_96_2	56764350	55219720	8.28	98.3	94.79	R_eplicate2
S_96_3	55755174	54214094	8.13	98.3	94.8	R_eplicate3
Total	4139481904	4064104168	609.59	97.9058	94.0323
