# Supplementary material for: Transcriptomic Analysis of the Response of Susceptible and Resistant Bitter Melon (Momordica charantia L.) to Powdery Mildew Infection Revealing Complex Resistance via Multiple Signaling Pathways
Source: Int J Mol Sci. 2023 Sep 19;24(18):14262. doi: 10.3390/ijms241814262 (PMC10532008; doi:10.3390/ijms241814262)
Supplement: Supplementary file 1 [file ijms-24-14262-s001.zip › TableS2.Top 10 GO analysis.xlsx]

## Sheet: Sheet1
R_ALLvsS_ALL										R_ALLvsR_0										S_ALLvsS_0
Category	GOID	Description	GeneRatio	BgRatio	pvalue	padj	geneName	Count		Category	GOID	Description	GeneRatio	BgRatio	pvalue	padj	geneName	Count		Category	GOID	Description	GeneRatio	BgRatio	pvalue	padj	geneName	Count
BP	GO:0005975	carbohydrate metabolic process	44/402	407/6005	0.000867775	0.0914619	LOC111013273/LOC111017713/LOC111023925/LOC111010014/LOC111013164/LOC111013163/LOC111020661/LOC111016694/LOC111018160/LOC111010152/LOC111023306/LOC111013006/LOC111013706/LOC111017205/LOC111016049/LOC111012587/LOC111007758/LOC111025927/LOC111014572/LOC111010338/LOC111015510/LOC111021744/LOC111015472/LOC111022715/LOC111022628/LOC111021667/LOC111021047/LOC111016476/LOC111009740/LOC111004888/LOC111018…	44		BP	GO:0006979	response to oxidative stress	28/865	69/5982	8.92976e-08	2.90217e-05	LOC111021188/LOC111016753/LOC111012210/LOC111017988/LOC111018335/LOC111021192/LOC111021183/LOC111006181/LOC111019293/LOC111021195/LOC111005720/LOC111007075/LOC111008168/LOC111025909/LOC111018087/LOC111014739/LOC111021279/LOC111017932/LOC111025414/LOC111021185/LOC111006222/LOC111005274/LOC111017531/LOC111013679/LOC111024226/LOC111017798/LOC111015531/LOC111010846	28		BP	GO:0006979	response to oxidative stress	24/876	68/5937	1.89953e-05	0.00706626	LOC111021279/LOC111021188/LOC111017988/LOC111021195/LOC111005720/LOC111018335/LOC111017175/LOC111008168/LOC111021183/LOC111014739/LOC111010846/LOC111016753/LOC111012210/LOC111014955/LOC111013679/LOC111021192/LOC111006181/LOC111005274/LOC111024226/LOC111019293/LOC111021185/LOC111017932/LOC111017531/LOC111006126	24
BP	GO:0008037	cell recognition	6/402	21/6005	0.0019832	0.0914619	LOC111010816/LOC111010699/LOC111011019/LOC111010889/LOC111010700/LOC111010815	6		BP	GO:0015979	photosynthesis	18/865	40/5982	3.13152e-06	0.000508872	LOC111019683/LOC111004808/LOC111013009/LOC111015785/LOC111009152/LOC111014100/LOC111008214/LOC111012545/LOC111021119/LOC111022836/LOC111005909/LOC111008203/LOC111005283/LOC111018169/LOC111010765/LOC111021896/LOC111015403/LOC111025327	18		BP	GO:0006950	response to stress	51/876	234/5937	0.00205436	0.382111	LOC111013095/LOC111021279/LOC111021188/LOC111017988/LOC111005358/-/LOC111021195/LOC111017212/LOC111022401/LOC111005720/LOC111023284/LOC111021317/LOC111018335/LOC111012277/-/LOC111017175/LOC111008168/LOC111012197/LOC111021183/LOC111022451/LOC111014739/LOC111010846/LOC111016753/LOC111012210/LOC111010208/LOC111006732/LOC111018701/LOC111014955/LOC111024572/LOC111013679/LOC111011425/LOC111017492/LOC11…	51
BP	GO:0009856	pollination	6/402	21/6005	0.0019832	0.0914619	LOC111010816/LOC111010699/LOC111011019/LOC111010889/LOC111010700/LOC111010815	6		BP	GO:0051704	multi-organism process	16/865	36/5982	1.35265e-05	0.00146537	LOC111013095/LOC111010813/LOC111012488/LOC111011019/LOC111019022/LOC111012849/LOC111023284/LOC111010889/LOC111010407/LOC111011400/LOC111007677/LOC111014264/LOC111010699/LOC111018553/LOC111010700/LOC111014701	16		BP	GO:0051704	multi-organism process	12/876	36/5937	0.00404596	0.501698	LOC111013095/LOC111011019/LOC111022575/LOC111010813/LOC111024286/LOC111023284/LOC111022577/LOC111024279/LOC111011400/LOC111014952/LOC111007677/LOC111010889	12
BP	GO:0009875	pollen-pistil interaction	6/402	21/6005	0.0019832	0.0914619	LOC111010816/LOC111010699/LOC111011019/LOC111010889/LOC111010700/LOC111010815	6		BP	GO:0008037	cell recognition	11/865	21/5982	4.76501e-05	0.00186189	LOC111010813/LOC111012488/LOC111011019/LOC111012849/LOC111010889/LOC111010407/LOC111011400/LOC111007677/LOC111014264/LOC111010699/LOC111010700	11		BP	GO:0009057	macromolecule catabolic process	21/876	83/5937	0.00774463	0.548477	LOC111005566/LOC111023090/LOC111005462/LOC111012332/LOC111014902/LOC111011305/LOC111005442/LOC111016980/LOC111016095/LOC111014881/LOC111012708/LOC111018701/LOC111022628/LOC111024550/LOC111021266/LOC111019662/LOC111005816/LOC111024940/LOC111009506/LOC111008549/LOC111012709	21
BP	GO:0044706	multi-multicellular organism process	6/402	21/6005	0.0019832	0.0914619	LOC111010816/LOC111010699/LOC111011019/LOC111010889/LOC111010700/LOC111010815	6		BP	GO:0009856	pollination	11/865	21/5982	4.76501e-05	0.00186189	LOC111010813/LOC111012488/LOC111011019/LOC111012849/LOC111010889/LOC111010407/LOC111011400/LOC111007677/LOC111014264/LOC111010699/LOC111010700	11		BP	GO:0005985	sucrose metabolic process	5/876	10/5937	0.00913751	0.548477	LOC111011768/LOC111022442/LOC111016476/LOC111005729/LOC111020244	5
BP	GO:0048544	recognition of pollen	6/402	21/6005	0.0019832	0.0914619	LOC111010816/LOC111010699/LOC111011019/LOC111010889/LOC111010700/LOC111010815	6		BP	GO:0009875	pollen-pistil interaction	11/865	21/5982	4.76501e-05	0.00186189	LOC111010813/LOC111012488/LOC111011019/LOC111012849/LOC111010889/LOC111010407/LOC111011400/LOC111007677/LOC111014264/LOC111010699/LOC111010700	11		BP	GO:0006022	aminoglycan metabolic process	5/876	10/5937	0.00913751	0.548477	LOC111005566/LOC111005462/LOC111014902/LOC111009080/LOC111009506	5
BP	GO:0051704	multi-organism process	8/402	36/6005	0.00215567	0.0914619	LOC111013095/LOC111010816/LOC111010699/LOC111011019/LOC111010889/LOC111019022/LOC111010700/LOC111010815	8		BP	GO:0044706	multi-multicellular organism process	11/865	21/5982	4.76501e-05	0.00186189	LOC111010813/LOC111012488/LOC111011019/LOC111012849/LOC111010889/LOC111010407/LOC111011400/LOC111007677/LOC111014264/LOC111010699/LOC111010700	11		BP	GO:1901565	organonitrogen compound catabolic process	19/876	75/5937	0.0108474	0.548477	LOC111005566/LOC111005462/LOC111014902/LOC111011305/LOC111005442/LOC111016980/LOC111016095/LOC111009609/LOC111014881/LOC111012708/LOC111018701/LOC111021266/LOC111019705/LOC111019662/LOC111005816/LOC111024940/LOC111009506/LOC111008549/LOC111012709	19
BP	GO:0000003	reproduction	6/402	23/6005	0.00329109	0.108606	LOC111010816/LOC111010699/LOC111011019/LOC111010889/LOC111010700/LOC111010815	6		BP	GO:0048544	recognition of pollen	11/865	21/5982	4.76501e-05	0.00186189	LOC111010813/LOC111012488/LOC111011019/LOC111012849/LOC111010889/LOC111010407/LOC111011400/LOC111007677/LOC111014264/LOC111010699/LOC111010700	11		BP	GO:0009116	nucleoside metabolic process	8/876	23/5937	0.0136476	0.548477	LOC111008032/LOC111014451/LOC111005136/LOC111022415/LOC111004836/LOC111016487/LOC111006034/LOC111014294	8
BP	GO:0022414	reproductive process	6/402	23/6005	0.00329109	0.108606	LOC111010816/LOC111010699/LOC111011019/LOC111010889/LOC111010700/LOC111010815	6		BP	GO:0006950	response to stress	56/865	233/5982	5.15601e-05	0.00186189	LOC111021188/LOC111016753/LOC111013095/LOC111012210/LOC111017988/LOC111018335/LOC111021192/LOC111021183/LOC111006181/LOC111019293/-/LOC111021195/LOC111005720/LOC111007075/LOC111022451/LOC111008168/LOC111015542/LOC111025909/LOC111019022/LOC111009087/LOC111015650/-/LOC111018087/LOC111010208/LOC111008906/LOC111019367/LOC111025106/LOC111014739/LOC111021279/LOC111023284/LOC111017932/LOC111011127/LOC11…	56		BP	GO:1901657	glycosyl compound metabolic process	8/876	23/5937	0.0136476	0.548477	LOC111008032/LOC111014451/LOC111005136/LOC111022415/LOC111004836/LOC111016487/LOC111006034/LOC111014294	8
BP	GO:0009607	response to biotic stimulus	7/402	31/6005	0.00368659	0.109492	LOC111025106/LOC111022524/LOC111013095/LOC111016704/LOC111019022/LOC111022314/LOC111013280	7		BP	GO:0000003	reproduction	11/865	23/5982	0.000138345	0.00408748	LOC111010813/LOC111012488/LOC111011019/LOC111012849/LOC111010889/LOC111010407/LOC111011400/LOC111007677/LOC111014264/LOC111010699/LOC111010700	11		BP	GO:0006081	cellular aldehyde metabolic process	5/876	11/5937	0.014744	0.548477	LOC111018741/LOC111020035/LOC111006364/LOC111008963/LOC111007971	5
CC	GO:0071944	cell periphery	10/101	103/2176	0.0188472	0.482602	LOC111017713/LOC111016136/LOC111016694/LOC111010025/LOC111008370/LOC111013943/LOC111011316/LOC111007479/LOC111019856/LOC111020325	10		CC	GO:0009521	photosystem	18/225	34/2170	4.88555e-10	3.52965e-08	LOC111019683/LOC111004808/LOC111013009/LOC111015785/LOC111009152/LOC111014100/LOC111008214/LOC111012545/LOC111021119/LOC111022836/LOC111005909/LOC111008203/LOC111005283/LOC111018169/LOC111010765/LOC111021896/LOC111015403/LOC111025327	18		CC	GO:1905368	peptidase complex	10/244	28/2152	0.000599903	0.0178102	LOC111023759/LOC111005204/LOC111011305/LOC111016980/LOC111016095/LOC111014881/LOC111012708/LOC111019662/LOC111005816/LOC111012709	10
CC	GO:0005618	cell wall	7/101	63/2176	0.0245391	0.482602	LOC111017713/LOC111016136/LOC111016694/LOC111008370/LOC111013943/LOC111007479/LOC111020325	7		CC	GO:0034357	photosynthetic membrane	18/225	35/2170	9.13987e-10	3.52965e-08	LOC111019683/LOC111004808/LOC111013009/LOC111015785/LOC111009152/LOC111014100/LOC111008214/LOC111012545/LOC111021119/LOC111022836/LOC111005909/LOC111008203/LOC111005283/LOC111018169/LOC111010765/LOC111021896/LOC111015403/LOC111025327	18		CC	GO:0005839	proteasome core complex	8/244	19/2152	0.000603734	0.0178102	LOC111011305/LOC111016980/LOC111016095/LOC111014881/LOC111012708/LOC111019662/LOC111005816/LOC111012709	8
CC	GO:0030312	external encapsulating structure	7/101	63/2176	0.0245391	0.482602	LOC111017713/LOC111016136/LOC111016694/LOC111008370/LOC111013943/LOC111007479/LOC111020325	7		CC	GO:0009579	thylakoid	18/225	36/2170	1.66101e-09	3.52965e-08	LOC111019683/LOC111004808/LOC111013009/LOC111015785/LOC111009152/LOC111014100/LOC111008214/LOC111012545/LOC111021119/LOC111022836/LOC111005909/LOC111008203/LOC111005283/LOC111018169/LOC111010765/LOC111021896/LOC111015403/LOC111025327	18		CC	GO:0000502	proteasome complex	8/244	21/2152	0.00132651	0.019566	LOC111011305/LOC111016980/LOC111016095/LOC111014881/LOC111012708/LOC111019662/LOC111005816/LOC111012709	8
CC	GO:0048046	apoplast	3/101	22/2176	0.0788153	0.919101	LOC111017713/LOC111016694/LOC111007479	3		CC	GO:0044436	thylakoid part	18/225	36/2170	1.66101e-09	3.52965e-08	LOC111019683/LOC111004808/LOC111013009/LOC111015785/LOC111009152/LOC111014100/LOC111008214/LOC111012545/LOC111021119/LOC111022836/LOC111005909/LOC111008203/LOC111005283/LOC111018169/LOC111010765/LOC111021896/LOC111015403/LOC111025327	18		CC	GO:1905369	endopeptidase complex	8/244	21/2152	0.00132651	0.019566	LOC111011305/LOC111016980/LOC111016095/LOC111014881/LOC111012708/LOC111019662/LOC111005816/LOC111012709	8
CC	GO:0005576	extracellular region	4/101	47/2176	0.171267	0.919101	LOC111017713/LOC111016694/LOC111007479/LOC111018275	4		CC	GO:0009523	photosystem II	10/225	24/2170	6.24902e-05	0.00106233	LOC111019683/LOC111004808/LOC111013009/LOC111008214/LOC111022836/LOC111005909/LOC111008203/LOC111010765/LOC111021896/LOC111015403	10		CC	GO:0019773	proteasome core complex, alpha-subunit complex	5/244	10/2152	0.00280543	0.033104	LOC111016980/LOC111014881/LOC111012708/LOC111005816/LOC111012709	5
CC	GO:0009654	photosystem II oxygen evolving complex	2/101	17/2176	0.185007	0.919101	LOC111004620/LOC111022894	2		CC	GO:0098796	membrane protein complex	21/225	120/2170	0.00967594	0.137076	LOC111019683/LOC111004808/LOC111010801/LOC111013009/LOC111015785/LOC111009152/LOC111014100/LOC111008214/LOC111012545/LOC111021119/LOC111022836/LOC111005909/LOC111008203/LOC111005283/LOC111018169/LOC111010765/LOC111004643/LOC111021896/LOC111019409/LOC111015403/LOC111025327	21		CC	GO:0005576	extracellular region	8/244	43/2152	0.105603	0.988801	LOC111022575/LOC111024286/LOC111022577/LOC111007567/LOC111024279/-/LOC111018523/LOC111022988	8
CC	GO:0042651	thylakoid membrane	2/101	18/2176	0.202171	0.919101	LOC111004620/LOC111022894	2		CC	GO:0071944	cell periphery	18/225	102/2170	0.0149023	0.180956	LOC111016139/LOC111008370/LOC111007676/LOC111017107/LOC111010025/LOC111022988/LOC111008951/LOC111016136/LOC111019140/LOC111016481/LOC111008738/LOC111019409/LOC111015555/LOC111015484/LOC111015311/LOC111017713/LOC111013746/LOC111014338	18		CC	GO:0005618	cell wall	10/244	60/2152	0.134075	0.988801	LOC111016139/LOC111018911/LOC111008370/LOC111007567/LOC111021954/LOC111020634/LOC111009129/LOC111007676/LOC111022988/LOC111015555	10
CC	GO:1990204	oxidoreductase complex	2/101	20/2176	0.236976	0.919101	LOC111004620/LOC111022894	2		CC	GO:0005618	cell wall	12/225	62/2170	0.0224017	0.211571	LOC111016139/LOC111008370/LOC111007676/LOC111022988/LOC111016136/LOC111019140/LOC111016481/LOC111015555/LOC111015484/LOC111015311/LOC111017713/LOC111014338	12		CC	GO:0030312	external encapsulating structure	10/244	60/2152	0.134075	0.988801	LOC111016139/LOC111018911/LOC111008370/LOC111007567/LOC111021954/LOC111020634/LOC111009129/LOC111007676/LOC111022988/LOC111015555	10
CC	GO:0000145	exocyst	2/101	21/2176	0.254515	0.919101	LOC111010025/LOC111019856	2		CC	GO:0030312	external encapsulating structure	12/225	62/2170	0.0224017	0.211571	LOC111016139/LOC111008370/LOC111007676/LOC111022988/LOC111016136/LOC111019140/LOC111016481/LOC111015555/LOC111015484/LOC111015311/LOC111017713/LOC111014338	12		CC	GO:0071944	cell periphery	13/244	100/2152	0.341854	0.999911	LOC111016139/LOC111018911/LOC111008370/LOC111007567/LOC111021954/LOC111023118/LOC111020634/LOC111009129/LOC111017107/LOC111007676/LOC111022988/LOC111015555/LOC111021418	13
CC	GO:0005938	cell cortex	2/101	21/2176	0.254515	0.919101	LOC111010025/LOC111019856	2		CC	GO:0009654	photosystem II oxygen evolving complex	5/225	17/2170	0.0250073	0.212562	LOC111008214/LOC111005909/LOC111008203/LOC111010765/LOC111015403	5		CC	GO:0000228	nuclear chromosome	2/244	12/2152	0.402203	0.999911	LOC111023493/LOC111024895	2
MF	GO:0004553	hydrolase activity, hydrolyzing O-glycosyl compounds	36/545	254/9110	1.02772e-06	0.000190266	LOC111013273/LOC111017713/LOC111005566/LOC111023925/LOC111005462/LOC111010014/LOC111013164/LOC111013163/LOC111016694/LOC111018160/LOC111010152/LOC111013006/LOC111010839/LOC111012587/LOC111007758/LOC111025927/LOC111014572/LOC111015472/LOC111022715/LOC111022628/LOC111021667/LOC111021047/LOC111004888/LOC111018280/LOC111019072/LOC111007479/LOC111017628/LOC111012035/LOC111010230/LOC111021432/LOC111018…	36		MF	GO:0004601	peroxidase activity	28/1159	76/9056	7.78008e-08	1.8299e-05	LOC111021188/LOC111016753/LOC111012210/LOC111017988/LOC111018335/LOC111021192/LOC111021183/LOC111006181/LOC111019293/LOC111021195/LOC111005720/LOC111007075/LOC111008168/LOC111025909/LOC111018087/LOC111014739/LOC111021279/LOC111017932/LOC111025414/LOC111021185/LOC111006222/LOC111005274/LOC111017531/LOC111013679/LOC111024226/LOC111017798/LOC111015531/LOC111010846	28		MF	GO:0004601	peroxidase activity	25/1234	75/8983	1.17699e-05	0.00208472	LOC111021279/LOC111021188/LOC111017988/LOC111021195/LOC111005720/LOC111018335/LOC111017175/LOC111008168/LOC111021183/LOC111014739/LOC111010846/LOC111016753/LOC111012210/LOC111005596/LOC111014955/LOC111013679/LOC111021192/LOC111006181/LOC111005274/LOC111024226/LOC111019293/LOC111021185/LOC111017932/LOC111017531/LOC111006126	25
MF	GO:0016798	hydrolase activity, acting on glycosyl bonds	38/545	282/9110	1.82948e-06	0.000190266	LOC111013273/LOC111017713/LOC111005566/LOC111023925/LOC111005462/LOC111010014/LOC111013164/LOC111013163/LOC111016694/LOC111018160/LOC111010152/LOC111013006/LOC111010839/LOC111012587/LOC111007758/LOC111025927/LOC111014572/LOC111015472/LOC111022715/LOC111022628/LOC111021667/LOC111022341/LOC111021047/LOC111004888/LOC111018280/LOC111019072/LOC111007479/LOC111017628/LOC111012035/LOC111010230/LOC111021…	38		MF	GO:0016684	oxidoreductase activity, acting on peroxide as acceptor	28/1159	78/9056	1.47573e-07	1.8299e-05	LOC111021188/LOC111016753/LOC111012210/LOC111017988/LOC111018335/LOC111021192/LOC111021183/LOC111006181/LOC111019293/LOC111021195/LOC111005720/LOC111007075/LOC111008168/LOC111025909/LOC111018087/LOC111014739/LOC111021279/LOC111017932/LOC111025414/LOC111021185/LOC111006222/LOC111005274/LOC111017531/LOC111013679/LOC111024226/LOC111017798/LOC111015531/LOC111010846	28		MF	GO:0016684	oxidoreductase activity, acting on peroxide as acceptor	25/1234	77/8983	1.97247e-05	0.00208472	LOC111021279/LOC111021188/LOC111017988/LOC111021195/LOC111005720/LOC111018335/LOC111017175/LOC111008168/LOC111021183/LOC111014739/LOC111010846/LOC111016753/LOC111012210/LOC111005596/LOC111014955/LOC111013679/LOC111021192/LOC111006181/LOC111005274/LOC111024226/LOC111019293/LOC111021185/LOC111017932/LOC111017531/LOC111006126	25
MF	GO:0020037	heme binding	29/545	252/9110	0.000506722	0.0281272	LOC111019823/LOC111017988/LOC111019293/LOC111016043/LOC111009252/LOC111018335/LOC111017884/LOC111017880/LOC111023807/LOC111025729/LOC111008741/LOC111006019/LOC111017531/LOC111005299/LOC111022044/LOC111010969/LOC111019733/LOC111024226/LOC111022241/LOC111025909/LOC111005984/LOC111014272/LOC111008554/-/LOC111018948/LOC111012753/LOC111005409/LOC111017932/LOC111008332	29		MF	GO:0016209	antioxidant activity	28/1159	82/9056	4.88765e-07	4.04046e-05	LOC111021188/LOC111016753/LOC111012210/LOC111017988/LOC111018335/LOC111021192/LOC111021183/LOC111006181/LOC111019293/LOC111021195/LOC111005720/LOC111007075/LOC111008168/LOC111025909/LOC111018087/LOC111014739/LOC111021279/LOC111017932/LOC111025414/LOC111021185/LOC111006222/LOC111005274/LOC111017531/LOC111013679/LOC111024226/LOC111017798/LOC111015531/LOC111010846	28		MF	GO:0003700	DNA binding transcription factor activity	69/1234	311/8983	2.472e-05	0.00208472	LOC111016283/LOC111010683/LOC111015318/LOC111011650/LOC111019833/LOC111017443/LOC111011248/LOC111007360/LOC111023408/LOC111006480/LOC111005051/LOC111008942/LOC111007835/LOC111025993/LOC111022847/LOC111024269/LOC111020240/LOC111006073/LOC111004679/LOC111016242/LOC111015884/LOC111012162/LOC111005775/LOC111018048/LOC111008420/LOC111009353/LOC111006440/LOC111015865/LOC111016715/LOC111008119/LOC111020…	69
MF	GO:0046906	tetrapyrrole binding	29/545	253/9110	0.000540909	0.0281272	LOC111019823/LOC111017988/LOC111019293/LOC111016043/LOC111009252/LOC111018335/LOC111017884/LOC111017880/LOC111023807/LOC111025729/LOC111008741/LOC111006019/LOC111017531/LOC111005299/LOC111022044/LOC111010969/LOC111019733/LOC111024226/LOC111022241/LOC111025909/LOC111005984/LOC111014272/LOC111008554/-/LOC111018948/LOC111012753/LOC111005409/LOC111017932/LOC111008332	29		MF	GO:0020037	heme binding	56/1159	249/9056	1.2771e-05	0.000717399	LOC111021188/LOC111016753/LOC111017880/LOC111008741/LOC111012210/LOC111017988/LOC111018335/LOC111021192/LOC111021183/LOC111018232/LOC111006181/LOC111019293/LOC111023676/LOC111018233/LOC111021195/LOC111005720/LOC111007075/LOC111005286/LOC111023453/LOC111008554/LOC111015245/LOC111008168/LOC111009700/LOC111025909/LOC111023694/LOC111018087/LOC111009608/LOC111023668/LOC111017881/LOC111008678/LOC111021…	56		MF	GO:0050662	coenzyme binding	57/1234	248/8983	4.40885e-05	0.00260905	LOC111014281/LOC111020159/LOC111020164/LOC111020167/LOC111014923/LOC111012719/LOC111011487/LOC111020835/LOC111007383/LOC111014522/LOC111020179/LOC111025380/LOC111025389/LOC111008389/LOC111017923/LOC111019345/LOC111015854/LOC111008130/LOC111020165/LOC111020726/LOC111007487/LOC111016173/LOC111020774/LOC111024180/LOC111008139/LOC111020214/LOC111004652/LOC111016013/LOC111004798/LOC111005074/LOC111016…	57
MF	GO:0016758	transferase activity, transferring hexosyl groups	26/545	221/9110	0.000699395	0.0290948	LOC111017713/LOC111016174/LOC111024313/LOC111016694/LOC111006589/LOC111020066/LOC111025784/LOC111017205/LOC111019712/LOC111016049/LOC111021744/LOC111022760/LOC111016176/LOC111017964/LOC111016476/LOC111009740/LOC111013763/LOC111023422/LOC111007479/LOC111012136/LOC111017022/LOC111012128/LOC111006253/LOC111010099/LOC111016246/LOC111012170	26		MF	GO:0046906	tetrapyrrole binding	56/1159	250/9056	1.44637e-05	0.000717399	LOC111021188/LOC111016753/LOC111017880/LOC111008741/LOC111012210/LOC111017988/LOC111018335/LOC111021192/LOC111021183/LOC111018232/LOC111006181/LOC111019293/LOC111023676/LOC111018233/LOC111021195/LOC111005720/LOC111007075/LOC111005286/LOC111023453/LOC111008554/LOC111015245/LOC111008168/LOC111009700/LOC111025909/LOC111023694/LOC111018087/LOC111009608/LOC111023668/LOC111017881/LOC111008678/LOC111021…	56		MF	GO:0016209	antioxidant activity	25/1234	81/8983	5.15623e-05	0.00260905	LOC111021279/LOC111021188/LOC111017988/LOC111021195/LOC111005720/LOC111018335/LOC111017175/LOC111008168/LOC111021183/LOC111014739/LOC111010846/LOC111016753/LOC111012210/LOC111005596/LOC111014955/LOC111013679/LOC111021192/LOC111006181/LOC111005274/LOC111024226/LOC111019293/LOC111021185/LOC111017932/LOC111017531/LOC111006126	25
MF	GO:0004521	endoribonuclease activity	7/545	30/9110	0.00160571	0.0556647	LOC111005910/LOC111007071/LOC111007843/LOC111011506/-/LOC111023418/LOC111011504	7		MF	GO:0003700	DNA binding transcription factor activity	65/1159	316/9056	5.38347e-05	0.00222517	LOC111023408/LOC111017703/LOC111017443/LOC111005337/LOC111012275/LOC111017158/LOC111015884/LOC111024015/LOC111009245/LOC111005775/LOC111005051/LOC111022847/LOC111018728/LOC111014691/LOC111012413/LOC111004661/LOC111024029/LOC111008942/LOC111007360/LOC111012424/LOC111004843/LOC111008314/LOC111015488/LOC111005314/LOC111007038/LOC111016715/LOC111015956/LOC111018935/LOC111010701/LOC111020240/LOC111011…	65		MF	GO:0140110	transcription regulator activity	70/1234	335/8983	0.000158852	0.00669826	LOC111016283/LOC111010683/LOC111015318/LOC111011650/LOC111019833/LOC111017443/LOC111011248/LOC111007360/LOC111023408/LOC111006480/LOC111005051/LOC111008942/LOC111007835/LOC111025993/LOC111022847/LOC111024269/LOC111020240/LOC111006073/LOC111004679/LOC111016242/LOC111015884/LOC111012162/LOC111005775/LOC111018048/LOC111008420/LOC111009353/LOC111006440/LOC111015865/LOC111016715/LOC111008119/LOC111020…	70
MF	GO:0043565	sequence-specific DNA binding	21/545	178/9110	0.0021412	0.0570816	LOC111005051/LOC111004661/LOC111005775/LOC111016283/LOC111008267/LOC111014439/LOC111024015/LOC111023834/LOC111020071/LOC111013704/LOC111024371/LOC111004843/LOC111017966/LOC111012541/LOC111005748/LOC111020798/LOC111011439/LOC111009353/LOC111014691/LOC111023670/LOC111018080	21		MF	GO:0140110	transcription regulator activity	65/1159	340/9056	0.000483315	0.0171232	LOC111023408/LOC111017703/LOC111017443/LOC111005337/LOC111012275/LOC111017158/LOC111015884/LOC111024015/LOC111009245/LOC111005775/LOC111005051/LOC111022847/LOC111018728/LOC111014691/LOC111012413/LOC111004661/LOC111024029/LOC111008942/LOC111007360/LOC111012424/LOC111004843/LOC111008314/LOC111015488/LOC111005314/LOC111007038/LOC111016715/LOC111015956/LOC111018935/LOC111010701/LOC111020240/LOC111011…	65		MF	GO:0020037	heme binding	52/1234	248/8983	0.00098792	0.0343652	LOC111021279/LOC111021188/LOC111017988/LOC111005286/LOC111021195/LOC111008613/LOC111020848/LOC111023694/LOC111008554/LOC111005720/LOC111005299/LOC111018335/LOC111005984/LOC111017175/LOC111008168/LOC111023453/LOC111015245/LOC111021183/LOC111016753/LOC111008490/LOC111012210/LOC111005596/LOC111017880/LOC111016729/LOC111020691/LOC111026116/LOC111014955/LOC111013679/LOC111019573/LOC111013891/LOC111024…	52
MF	GO:0043531	ADP binding	9/545	49/9110	0.00219544	0.0570816	LOC111021898/LOC111012055/LOC111012066/LOC111017143/LOC111022384/LOC111013034/LOC111019843/LOC111012052/LOC111009337	9		MF	GO:0043531	ADP binding	13/1159	47/9056	0.00489964	0.145972	LOC111018222/LOC111016078/LOC111012052/LOC111020497/LOC111022384/LOC111008570/LOC111021703/LOC111012066/LOC111025175/LOC111014619/LOC111013034/LOC111021898/LOC111019843	13		MF	GO:0046906	tetrapyrrole binding	52/1234	249/8983	0.00108665	0.0343652	LOC111021279/LOC111021188/LOC111017988/LOC111005286/LOC111021195/LOC111008613/LOC111020848/LOC111023694/LOC111008554/LOC111005720/LOC111005299/LOC111018335/LOC111005984/LOC111017175/LOC111008168/LOC111023453/LOC111015245/LOC111021183/LOC111016753/LOC111008490/LOC111012210/LOC111005596/LOC111017880/LOC111016729/LOC111020691/LOC111026116/LOC111014955/LOC111013679/LOC111019573/LOC111013891/LOC111024…	52
MF	GO:0004601	peroxidase activity	11/545	76/9110	0.00525099	0.106815	LOC111017988/LOC111019293/LOC111018335/LOC111006019/LOC111017531/LOC111022044/LOC111010969/LOC111024226/LOC111025909/LOC111005409/LOC111017932	11		MF	GO:0043565	sequence-specific DNA binding	35/1159	177/9056	0.00529739	0.145972	LOC111023408/LOC111005337/LOC111012275/LOC111017158/LOC111015884/LOC111024015/LOC111009245/LOC111005775/LOC111005051/LOC111022847/LOC111014691/LOC111004661/LOC111024029/LOC111012424/LOC111004843/LOC111008314/LOC111007038/LOC111016715/LOC111015956/LOC111010701/LOC111011558/LOC111007599/LOC111024233/LOC111015354/LOC111018047/LOC111022406/LOC111024371/LOC111023670/LOC111009131/LOC111005157/LOC111021…	35		MF	GO:0050660	flavin adenine dinucleotide binding	23/1234	88/8983	0.00140995	0.0395037	LOC111014281/LOC111020159/LOC111020167/LOC111012719/LOC111020835/LOC111017923/LOC111019345/LOC111020165/LOC111020726/LOC111024180/LOC111020214/LOC111004652/LOC111016013/LOC111016853/LOC111011209/LOC111007506/LOC111008299/LOC111011686/LOC111021923/LOC111020833/LOC111011173/LOC111015840/LOC111004801	23
MF	GO:0004519	endonuclease activity	7/545	37/9110	0.00564889	0.106815	LOC111005910/LOC111007071/LOC111007843/LOC111011506/-/LOC111023418/LOC111011504	7		MF	GO:0004857	enzyme inhibitor activity	16/1159	65/9056	0.00667147	0.164487	LOC111016139/-/LOC111018852/LOC111007676/LOC111007563/LOC111018865/LOC111008783/-/LOC111011621/LOC111023336/LOC111019367/LOC111016136/LOC111009744/LOC111015555/LOC111019774/LOC111011663	16		MF	GO:0016903	oxidoreductase activity, acting on the aldehyde or oxo group of donors	9/1234	22/8983	0.00156141	0.0395037	LOC111019058/LOC111025389/LOC111021170/LOC111005074/LOC111016815/LOC111020669/LOC111005384/LOC111007569/LOC111017254	9
