# Supplementary material for: Transcriptomic Analysis of the Response of Susceptible and Resistant Bitter Melon (Momordica charantia L.) to Powdery Mildew Infection Revealing Complex Resistance via Multiple Signaling Pathways
Source: Int J Mol Sci. 2023 Sep 19;24(18):14262. doi: 10.3390/ijms241814262 (PMC10532008; doi:10.3390/ijms241814262)
Supplement: Supplementary file 1 [file ijms-24-14262-s001.zip › TableS3.Top 10 KEGG analysis.xlsx]

## Sheet: Sheet1
R_ALLvsS_ALL										R_ALLvsR_0										S_ALLvsS_0
KEGGID	Description	GeneRatio	BgRatio	pvalue	padj	geneName	keggID	Count		KEGGID	Description	GeneRatio	BgRatio	pvalue	padj	geneName	keggID	Count		KEGGID	Description	GeneRatio	BgRatio	pvalue	padj	geneName	keggID	Count
csv00073	Cutin, suberine and wax biosynthesis	4/111	15/2514	0.00336905	0.218988	LOC111018205/LOC111014128/LOC111018948/LOC111020507	csv:101205541/csv:101217816/csv:101214516/csv:101209050	4		csv00940	Phenylpropanoid biosynthesis	27/295	77/2506	4.77131e-08	4.53275e-06	LOC111021188/LOC111012210/LOC111021192/LOC111021183/LOC111020167/LOC111018232/LOC111006181/LOC111019293/LOC111021195/LOC111005720/LOC111022712/LOC111025909/LOC111010739/LOC111019748/LOC111018087/LOC111021279/LOC111017932/LOC111005025/LOC111020994/LOC111021185/LOC111006222/LOC111008103/LOC111005274/LOC111020820/LOC111020985/LOC111013679/LOC111024459	csv:101212957/csv:101217567/csv:101217781/csv:101212230/csv:101213333/csv:101205775/csv:101218447/csv:101218982/csv:101211752/csv:101204648/csv:101218673/csv:101215530/csv:101209136/csv:101220731/csv:101204245/csv:101212717/csv:101208254/csv:101218593/csv:101218838/csv:101211507/csv:101213098/csv:101208174/csv:101206860/csv:101210868/csv:101219069/csv:101221151/csv:101219578	27		csv00940	Phenylpropanoid biosynthesis	24/351	76/2499	5.55358e-05	0.00417753	LOC111021279/LOC111021188/LOC111021195/LOC111020167/LOC111005720/LOC111019748/LOC111022712/LOC111021183/LOC111012210/LOC111020774/LOC111014955/LOC111020903/LOC111013679/LOC111021192/LOC111006181/LOC111007257/LOC111005274/LOC111018232/LOC111024459/LOC111019293/LOC111021185/LOC111008900/LOC111017932/LOC111006126	csv:101212717/csv:101212957/csv:101211752/csv:101213333/csv:101204648/csv:101220731/csv:101218673/csv:101212230/csv:101217567/csv:101213412/csv:101215428/csv:101215427/csv:101221151/csv:101217781/csv:101218447/csv:101218077/csv:101206860/csv:101205775/csv:101219578/csv:101218982/csv:101211507/csv:101218046/csv:101208254/csv:101213343	24
csv00500	Starch and sucrose metabolism	9/111	79/2514	0.00705398	0.229254	LOC111021302/LOC111020661/LOC111018160/LOC111012587/LOC111021744/LOC111022628/LOC111016476/LOC111017022/LOC111008103	csv:101209367/csv:101208701/csv:101212273/csv:101217339/csv:101216247/csv:101213455/csv:101213767/csv:101209204/csv:101208174	9		csv00195	Photosynthesis	13/295	29/2506	7.58917e-06	0.000360486	LOC111019683/LOC111012668/LOC111013009/LOC111009152/LOC111014100/LOC111009044/LOC111012545/LOC111021119/LOC111022836/LOC111005909/LOC111008203/LOC111005283/LOC111018169	csv:101205949/csv:101209111/csv:101203467/csv:101207214/csv:101203850/csv:101211484/csv:101215480/csv:101223219/csv:101218005/csv:101203080/csv:101214094/csv:101204396/csv:101208674	13		csv00280	Valine, leucine and isoleucine degradation	14/351	34/2499	8.70319e-05	0.00417753	LOC111016561/LOC111009856/LOC111007694/LOC111021324/LOC111008389/LOC111008344/LOC111008156/LOC111009145/LOC111011209/LOC111024235/LOC111005384/LOC111009640/LOC111012629/LOC111018426	csv:101216174/csv:101221248/csv:101204438/csv:101205436/csv:101208662/csv:101204924/csv:101221321/csv:101206829/csv:101216988/csv:101207231/csv:101205130/csv:101212301/csv:101212707/csv:101221786	14
csv00940	Phenylpropanoid biosynthesis	8/111	77/2514	0.0185443	0.347088	LOC111019293/LOC111020167/LOC111011723/LOC111022044/LOC111025909/LOC111008103/LOC111005409/LOC111017932	csv:101218982/csv:101213333/csv:101204109/csv:101208108/csv:101215530/csv:101208174/csv:101217954/csv:101208254	8		csv04626	Plant-pathogen interaction	20/295	74/2506	0.000208609	0.00660595	LOC111011716/LOC111018222/LOC111015304/LOC111011820/LOC111009336/LOC111017362/LOC111021640/LOC111012413/LOC111024029/LOC111024052/LOC111008737/LOC111025422/LOC111025284/-/LOC111015347/LOC111012218/LOC111007015/LOC111019337/LOC111011891/LOC111013180	csv:101216389/csv:101219523/csv:101221990/csv:101203511/csv:101220878/csv:101212539/csv:101213819/csv:101221901/csv:101205651/csv:101220738/csv:101215903/csv:101209614/csv:101210865/csv:101206498/csv:101206498/csv:101211072/csv:101214385/csv:101220888/csv:101218538/csv:101218237	20		csv01200	Carbon metabolism	32/351	138/2499	0.00198698	0.0635834	LOC111018741/LOC111019058/LOC111014640/LOC111010262/LOC111020035/LOC111011372/LOC111004782/LOC111014522/LOC111025380/LOC111008344/LOC111015380/LOC111025918/LOC111016982/LOC111005596/LOC111020691/LOC111016934/LOC111008963/LOC111021329/LOC111025138/LOC111024235/LOC111012899/LOC111013057/LOC111013550/LOC111025838/LOC111007569/LOC111021499/LOC111021648/LOC111024444/LOC111012629/LOC111021036/LOC111019…	csv:101211316/csv:101208773/csv:101211294/csv:101211170/csv:101212988/csv:101214114/csv:101211372/csv:101219936/csv:101213516/csv:101204924/csv:101204323/csv:101216892/csv:101205684/csv:101202931/csv:101216662/csv:101205206/csv:101214523/csv:101207741/csv:101205302/csv:101207231/csv:101221475/csv:101218606/csv:101205680/csv:101223065/csv:101205112/csv:101206809/csv:101217893/csv:101220055/csv:101…	32
csv00730	Thiamine metabolism	3/111	14/2514	0.0213593	0.347088	LOC111022099/LOC111008255/LOC111006873	csv:101211553/csv:101218190/csv:101207760	3		csv00040	Pentose and glucuronate interconversions	12/295	54/2506	0.020064	0.400014	LOC111016139/LOC111008370/LOC111007676/LOC111007487/LOC111016136/LOC111006418/LOC111016481/LOC111015555/LOC111015484/LOC111020849/LOC111010036/LOC111020284	csv:101217552/csv:101222494/csv:101202977/csv:101206505/csv:101205321/csv:101217834/csv:101214012/csv:101219120/csv:101217414/csv:101209640/csv:101205739/csv:101220707	12		csv00999	Biosynthesis of secondary metabolites - unclassified	5/351	10/2499	0.00730502	0.175321	LOC111019748/LOC111020903/LOC111007257/LOC111018232/LOC111024459	csv:101220731/csv:101215427/csv:101218077/csv:101205775/csv:101219578	5
csv04626	Plant-pathogen interaction	7/111	74/2514	0.0423627	0.550714	LOC111009336/LOC111008737/LOC111019337/LOC111014627/LOC111017362/LOC111011820/LOC111011627	csv:101220878/csv:101215903/csv:101220888/csv:101220633/csv:101212539/csv:101203511/csv:101214911	7		csv00999	Biosynthesis of secondary metabolites - unclassified	4/295	10/2506	0.0221816	0.400014	LOC111018232/LOC111019748/LOC111020820/LOC111024459	csv:101205775/csv:101220731/csv:101210868/csv:101219578	4		csv00650	Butanoate metabolism	6/351	15/2499	0.0120399	0.179702	LOC111009856/LOC111008130/LOC111012899/LOC111018025/LOC111012629/LOC111008301	csv:101221248/csv:101211530/csv:101221475/csv:101217352/csv:101212707/csv:101219660	6
csv04075	Plant hormone signal transduction	10/111	131/2514	0.0602598	0.634403	LOC111021285/LOC111017446/LOC111017362/LOC111016866/LOC111025244/LOC111007631/LOC111015318/LOC111007479/LOC111018935/LOC111015440	csv:101220999/csv:101204703/csv:101212539/csv:101204473/csv:101220810/csv:101203091/csv:101220325/csv:101217842/csv:101210326/csv:101210457	10		csv04016	MAPK signaling pathway - plant	15/295	75/2506	0.0252641	0.400014	LOC111011716/LOC111017362/LOC111024029/LOC111005462/LOC111018935/LOC111015725/LOC111025422/LOC111015347/LOC111014961/LOC111024454/LOC111012480/LOC111011891/LOC111011635/LOC111011060/LOC111006531	csv:101216389/csv:101212539/csv:101205651/csv:101215088/csv:101210326/csv:101205642/csv:101209614/csv:101206498/csv:101206842/csv:101214088/csv:101210574/csv:101218538/csv:101214188/csv:101208274/csv:101221757	15		csv03050	Proteasome	10/351	33/2499	0.0120447	0.179702	LOC111011305/LOC111008928/LOC111016980/LOC111016095/LOC111014881/LOC111012708/LOC111006772/LOC111019662/LOC111005816/LOC111012709	csv:101212741/csv:101212349/csv:101206046/csv:101213159/csv:101218002/csv:101218476/csv:101212869/csv:101210332/csv:101221038/csv:101218236	10
csv00670	One carbon pool by folate	2/111	10/2514	0.0689674	0.634403	LOC111007435/LOC111010769	csv:101211739/csv:101209820	2		csv00941	Flavonoid biosynthesis	4/295	11/2506	0.0316953	0.43015	LOC111018232/LOC111005025/LOC111023502/LOC111015904	csv:101205775/csv:101218593/csv:101215613/csv:101218716	4		csv00640	Propanoate metabolism	8/351	25/2499	0.0171281	0.179702	LOC111016561/LOC111009856/LOC111008344/LOC111009145/LOC111024235/LOC111005384/LOC111011862/LOC111012629	csv:101216174/csv:101221248/csv:101204924/csv:101206829/csv:101207231/csv:101205130/csv:101212380/csv:101212707	8
csv02010	ABC transporters	3/111	23/2514	0.0780804	0.634403	-/LOC111018193/LOC111016131	csv:101211576/csv:101209574/csv:101202970	3		csv00130	Ubiquinone and other terpenoid-quinone biosynthesis	7/295	28/2506	0.0388641	0.441235	LOC111018232/LOC111019365/LOC111019748/LOC111005987/LOC111020820/LOC111017272/LOC111024459	csv:101205775/csv:101215738/csv:101220731/csv:101216659/csv:101210868/csv:101205148/csv:101219578	7		csv00630	Glyoxylate and dicarboxylate metabolism	11/351	40/2499	0.0183458	0.179702	LOC111011372/LOC111025380/LOC111016982/LOC111005596/LOC111020691/LOC111016934/LOC111008963/LOC111013279/LOC111021648/LOC111012629/LOC111019711	csv:101214114/csv:101213516/csv:101205684/csv:101202931/csv:101216662/csv:101205206/csv:101214523/csv:101221473/csv:101217893/csv:101212707/csv:101213570	11
csv00591	Linoleic acid metabolism	2/111	12/2514	0.095555	0.672408	LOC111019373/LOC111021205	csv:101204952/csv:101209531	2		csv00053	Ascorbate and aldarate metabolism	7/295	29/2506	0.0462646	0.441235	LOC111014281/LOC111007487/LOC111010571/LOC111013089/LOC111025564/LOC111024072/LOC111015531	csv:101207933/csv:101206505/csv:101205337/csv:101222554/csv:101202756/csv:101215231/csv:101203032	7		csv00330	Arginine and proline metabolism	10/351	35/2499	0.0184513	0.179702	LOC111017736/LOC111012646/LOC111021333/LOC111021324/LOC111008156/LOC111007399/LOC111006663/LOC111009125/LOC111010790/LOC111019077	csv:101217220/csv:101207902/csv:101203976/csv:101205436/csv:101221321/csv:101210752/csv:101210588/csv:101215570/csv:101206436/csv:101213410	10
csv04016	MAPK signaling pathway - plant	6/111	75/2514	0.110684	0.672408	LOC111005462/LOC111017362/LOC111011060/LOC111015318/LOC111018935/LOC111026137	csv:101215088/csv:101212539/csv:101208274/csv:101220325/csv:101210326/csv:101213139	6		csv04075	Plant hormone signal transduction	22/295	130/2506	0.0465036	0.441235	LOC111011716/LOC111018486/LOC111013065/LOC111010126/LOC111017362/LOC111008980/LOC111021285/LOC111016696/LOC111018935/LOC111006948/LOC111015455/LOC111021622/LOC111009901/LOC111014961/LOC111024454/LOC111011635/LOC111017446/LOC111006531/LOC111006806/LOC111015440/LOC111024576/LOC111016994	csv:101216389/csv:101219912/csv:101203718/csv:101207245/csv:101212539/csv:101220090/csv:101220999/csv:101213583/csv:101210326/csv:101214143/csv:101213126/csv:101207496/csv:101219386/csv:101206842/csv:101214088/csv:101214188/csv:101204703/csv:101221757/csv:101216975/csv:101210457/csv:101223006/csv:101207913	22		csv00900	Terpenoid backbone biosynthesis	8/351	26/2499	0.0218032	0.179702	LOC111016366/LOC111025457/LOC111008255/LOC111006873/LOC111007073/LOC111014891/LOC111007971/LOC111012629	csv:101219049/csv:101214344/csv:101218190/csv:101207760/csv:101207716/csv:101214936/csv:101212295/csv:101212707	8
