# Supplementary material for: Transcriptomic Analysis of the Response of Susceptible and Resistant Bitter Melon (Momordica charantia L.) to Powdery Mildew Infection Revealing Complex Resistance via Multiple Signaling Pathways
Source: Int J Mol Sci. 2023 Sep 19;24(18):14262. doi: 10.3390/ijms241814262 (PMC10532008; doi:10.3390/ijms241814262)
Supplement: Supplementary file 1 [file ijms-24-14262-s001.zip › TableS4.Summary of sample RIN quality .xlsx]

## Sheet: Sheet1
sample	concentration(ng/ul)	volume(ul)	RIN	Rate
S_0_1	344	35	6.5	A
S_0_2	550	35	5.7	A
S_0_3	602	35	5.5	A
S_12_1	474	35	5.8	A
S_12_2	412	32	6.5	A
S_12_3	516	35	6	A
S_24_1	414	35	6.2	A
S_24_2	444	32	6.5	A
S_24_3	420	35	5.9	A
S_36_1	480	35	6.1	A
S_36_2	418	35	5.9	A
S_36_3	536	35	5.8	A
S_48_1	570	32	5.6	A
S_48_2	456	35	5.6	A
S_48_3	466	32	5.1	C
S_72_1	564	35	6	A
S_72_2	628	35	5.9	A
S_72_3	546	32	6.2	A
S_96_1	550	35	5.3	A
S_96_2	640	35	5.6	A
S_96_3	446	35	5.3	A
R_0_1	840	35	6	A
R_0_2	768	35	5.7	A
R_0_3	550	35	5.3	A
R_12_1	624	35	6.5	A
R_12_2	578	35	6.3	A
R_12_3	352	35	6.5	A
R_24_1	510	32	4.7	C
R_24_2	476	32	5.9	A
R_24_3	470	32	5.2	C
R_36_1	502	32	5.1	C
R_36_2	682	32	5	C
R_36_3	290	35	6.1	A
R_48_1	642	35	5.3	A
R_48_2	550	32	5.8	A
R_48_3	678	32	5.8	A
R_72_1	478	35	5.6	A
R_72_2	850	35	5.5	A
R_72_3	742	35	5.4	A
R_96_1	706	35	6.5	A
R_96_2	752	35	6.3	A
R_96_3	730	35	6.1	A
