# Supplementary material for: Transcriptomic Analysis of the Response of Susceptible and Resistant Bitter Melon (Momordica charantia L.) to Powdery Mildew Infection Revealing Complex Resistance via Multiple Signaling Pathways
Source: Int J Mol Sci. 2023 Sep 19;24(18):14262. doi: 10.3390/ijms241814262 (PMC10532008; doi:10.3390/ijms241814262)
Supplement: Supplementary file 1 [file ijms-24-14262-s001.zip › TableS5.Comparison statistics of samples and reference genome.xlsx]

## Sheet: Sheet1
Gene_id	Primers(5'-3')
McActin7-F	CCCTCCCTCATGCAATTCTC
McActin7-R	TCGGCAGTAGTGGTAAACATGTAAC
LOC111011723-F	CGTCTCTATTGCCCCGCTTT
LOC111011723-R	TCCTTCAAATGGTACCAGCTCT
LOC111005720-F	CTGCACTGGAGAGAGAGTGC
LOC111005720-R	AGGGTCCACCCGTAATGACA
LOC111019293-F	GTGCCGGGGTGTAAGAACAA
LOC111019293-R	GGCCCTCCCGTCAAAACTA
LOC111019358-F	TGGGTTAATGCAAGCAGCAG
LOC111019358-R	ACGAGAAGGCAGCAAAGAGA
LOC111008169-F	CCCTTTCTGGGCAGAGAATGAT
LOC111008169-R	CAGATCTTTGGCACTGCTGG
LOC111019337-F	CCATTTTGGGCAGAAAGCGA
LOC111019337-R	ACTCGGCCACGGTTCTAATG
LOC111011627-F	AGGACCTCGGGCCTATTCAT
LOC111011627-R	AACGCCCCAAATACATGGCT
LOC111009336-F	TGATGCCGAAGAAGAGCTGAA
LOC111009336-R	TCACGTGCCTCAGCTCAGTA
LOC111015304-F	GCAAAACCTACCGGTCGAGA
LOC111015304-R	CGTCCCTTCTGGAGCATCAT
LOC111012218-F	GTGATTCGCTCCTTGTTCGG
LOC111012218-R	CATCGGAGTAAAACCGCACG
